# Supplementary material for: Sodium Content in Pre-Packaged Foods in China: A Food Label Analysis
Source: Nutrients. 2023 Nov 21;15(23):4862. doi: 10.3390/nu15234862 (PMC10708419; doi:10.3390/nu15234862)
Supplement: Supplementary file 1 [file nutrients-15-04862-s001.zip]

Archive with 1 entries (1 files):
- Sodium content in pre-packaged foods in China A Food Label Analysis  Supplementary Materials.pdf
